# Supplementary material for: HLA specificities are associated with prognosis in IGHV-mutated CLL-like high-count monoclonal B cell lymphocytosis
Source: PLoS One. 2017 Mar 1;12(3):e0172978. doi: 10.1371/journal.pone.0172978 (PMC5332061; doi:10.1371/journal.pone.0172978)
Supplement: S3 Table — (XLSX) [file pone.0172978.s003.xlsx]

## Sheet: HLA - Treatment
Sup. Table 3	HLA allelic frequencies comparing treated vs. untreated hiMBL and Binet A CLL patients. NS indicates P-value >0.1
HLA allele	Untreated (n=181)	Treated (n=57)	P-value	Pc
A*01	0.0884	0.07895	NS
A*02	0.30663	0.27193	NS
A*03	0.09669	0.10526	NS
A*11	0.10497	0.12281	NS
A*23	0.02762	0.02632	NS
A*24	0.0442	0.12281	0.0064	0.1152
A*25	0.00829	0.01754	NS
A*26	0.02762	0.04386	NS
A*29	0.06077	0.0614	NS
A*30	0.08564	0.08772	NS
A*31	0.0221	0	NS
A*32	0.0221	0.00877	NS
A*33	0.00552	0.01754	NS
A*34	0.00829	0	NS
A*66	0.01381	0	NS
A*68	0.06906	0.03509	NS
A*69	0	0	-
A*74	0.00276	0	NS
A*80	0.00552	0	NS
B*07	0.06077	0.07018	NS
B*08	0.06354	0.05263	NS
B*13	0.00829	0.00877	NS
B*14	0.0442	0.08772	NS
B*15	0.05801	0.03509	NS
B*18	0.12155	0.10526	NS
B*27	0.02486	0.01754	NS
B*35	0.10221	0.10526	NS
B*37	0.01381	0.00877	NS
B*38	0.03315	0.01754	NS
B*39	0.0221	0.03509	NS
B*40	0.0221	0.0614	NS
B*41	0.02486	0.02632	NS
B*42	0	0	-
B*44	0.13536	0.16667	NS
B*45	0.00829	0.02632	NS
B*47	0	0	-
B*49	0.02762	0.02632	NS
B*50	0.03039	0.00877	NS
B*51	0.1105	0.07018	NS
B*52	0.00552	0.02632	NS
B*53	0.02486	0	NS
B*55	0.00829	0.02632	NS
B*56	0.00552	0	NS
B*57	0.02486	0.00877	NS
B*58	0.01934	0.00877	NS
B*59	0	0	-
B*67	0	0	-
B*73	0	0	-
B*78	0	0	-
C*01	0.02486	0.02632	NS
C*02	0.04972	0.02632	NS
C*03	0.05249	0.10526	0.0524	0.7336
C*04	0.14088	0.10526	NS
C*05	0.12431	0.13158	NS
C*06	0.0884	0.04386	NS
C*07	0.22652	0.20175	NS
C*08	0.04972	0.09649	NS
C*12	0.05801	0.09649	NS
C*14	0.03315	0.00877	NS
C*15	0.05525	0.02632	NS
C*16	0.07182	0.10526	NS
C*17	0.02486	0.01754	NS
C*18	0	0.00877	NS
DRB1*01	0.08287	0.04386	NS
DRB1*03	0.1768	0.16667	NS
DRB1*04	0.11326	0.19298	0.0384	0.4992
DRB1*07	0.1989	0.13158	NS
DRB1*08	0.01934	0.00877	NS
DRB1*09	0.01105	0	NS
DRB1*10	0.01105	0.02632	NS
DRB1*11	0.12155	0.12281	NS
DRB1*12	0.00552	0	NS
DRB1*13	0.15746	0.11404	NS
DRB1*14	0.01934	0.05263	NS
DRB1*15	0.05249	0.08772	NS
DRB1*16	0.03039	0.05263	NS
DQB1*02	0.35912	0.28947	NS
DQB1*03	0.30663	0.31579	NS
DQB1*04	0.01934	0.01754	NS
DQB1*05	0.16298	0.19298	NS
DQB1*06	0.15193	0.18421	NS
